# Supplementary material for: Spexin Regulates Hypothalamic Leptin Action on Feeding Behavior
Source: Biomolecules. 2022 Jan 31;12(2):236. doi: 10.3390/biom12020236 (PMC8961618; doi:10.3390/biom12020236)
Supplement: Supplementary file 1 [file biomolecules-12-00236-s001.zip]

Archive with 1 entries (1 files):
- biomolecules-1535184-supplementary.pdf
